# Supplementary material for: Persistent and robust antibody responses to ChAdOx1-S Oxford-AstraZeneca (ChAdOx1-S, Covishield) SARS-CoV-2 vaccine observed in Ugandans across varied baseline immune profiles
Source: PLoS One. 2024 Jul 29;19(7):e0303113. doi: 10.1371/journal.pone.0303113 (PMC11285906; doi:10.1371/journal.pone.0303113)
Supplement: S1 Table — The data includes measurements from various time points: baseline (D0), day 14 post-prime (D14 PP), day 28 post-prime (D28 PP), at the second dose, day 28 post-boost (D28 PB), six months post-prime (M6 PP), and nine months post-prime (M9 PP). Data is presented for IgG, IgM, and IgA directed against the spike (S) and nucleocapsid (N) proteins at each time point. (XLSX) [file pone.0303113.s001.xlsx]

## Sheet: Supplementary Table S1
	Supplementary Table S1: Antibody responses for the vaccinated participants, n = 67
		S-IgG		S-IgM		S-IgA		N-IgG		N-IgM
		OD (450nm)	Concentration (ng/ml)	OD (450nm)	Concentration (ng/ml)	OD (450nm)	Concentration (ng/ml)	OD (450nm)	Concentration (ng/ml)	OD (450nm)	Concentration (ng/ml)
		Inf- and S-IgG-, n = 12
	D0	0.02	1	0.019	38	0	1	0.383	620.4	0.052	168.5
	D14PP	0.09	160.4	0.063	193.5	0.9575	5805.1	0.237	370.6	0.034	106.7
	D28PP	0.54	455.1	0.041	148.3	0.4155	437.9	0.266	188.3	0.02	67.3
	Dose 2	0.35	140.5	0.022	66.8	0.0955	23.5	0.328	231.3	0.021	70.4
	D28PB	0.9345	2010.9	0.009	22.3	0.2515	885	0.335	632.8	0.035	97.2
	M6PP	0.452	402.8	0.0274	51.8	0.192	707.1	0.442	613.6	0.057	289.9
	M9PP	0.059	410.5	0.004	64.3	0.0335	147.2	0.061	558.3	0.0535	434.6
	D0	0.03	1	0.007	1	0.0145	247.6	0.496	842.2	0.015	50.4
	D14PP	0.02	1	0.036	101.2	0.0225	1	0.216	334.9	0.015	51.5
	D28PP	0.31	70.5	0.064	241.7	0.1745	90.8	0.233	165.7	0.003	11.5
	Dose 2	0.54	448.8	0.031	103.6	0.0325	1.3	0.043	18.2	0.014	47.9
	D14PB	1.4305	5362.3	0.059	173.9	0.0355	106.9	0.267	518.9	0.013	42.7
	D28PB	0.9455	2054.8	0.013	34.6	0.0305	85.4	0.287	552.6	0.012	40.6
	M6PP	0.862	1206.9	0.0104	1	0.032	86.2	0.516	737	0.02	96.5
	M9PP	1.86843	37544.8	0.0637333	45	0.373643	1699.5	0.0224667	1	0.0189333	1
	D0	0.08	133	0.029	77.8	0.0125	69.2	0.302	478.1	0.031	95.5
	D14PP	0.23	426.1	0.053	164	0	1	0.182	282.1	0.013	44.6
	D28PP	1.62	5386.8	0.102	379.3	0.0315	1.2	0.268	190	0.006	21.2
	Dose 2	1.87	33944.3	0.066	251.2	0.0915	24.5	0.206	147.5	0.074	274.9
	D14PB	1.6685	11032	0.023	66.3	0.0505	164.6	0.318	605.7	0.031	86.1
	D28PB	0.9345	36586.9	0.023	66.3	0.0515	168	0.205	773.1	0.036	118.7
	M6PP	1.422	4670.2	0.0294	60.6	0.026	57	0.505	718.7	0.026	123.4
	M9PP	0.50724	3233.9	0.00472	109.7	0	28.5	0.2102	2323.1	0.1024	883.4
	D0	0.42	720.4	0.142	447.5	0.0245	118.9	1.013	2548.7	0.042	133.1
	D14PP	0.84	1527.1	0.125	392.3	0	1	0.53	914.3	0.007	29
	D28PP	1.34	2748	0.062	233.1	0.0525	7.4	0.971	883.4	0.002	8.4
	Dose 2	0.6	565.2	0.091	339.4	0.0725	13.9	0.44	315.3	0.01	36
	D14PB	1.5885	3642.3	0.092	270.7	0.4415	1606.2	0.828	1693.9	0.03	86.9
	D28PB	1.5655	7320	0.144	435.6	0.6675	2636	1.191	2965.8	0.051	149.4
	D0	0.02	1	0.053	162.2	0	1	0.321	511.8	0.047	157.6
	D14PP	0.05	46.6	0.082	259	0	1	0.102	154.2	0.02	64.4
	D28PP	1.01	1465.4	0.232	840.1	0.0205	1.7	0.155	111.3	0.006	22.8
	Dose 2	1.6	4955	0.094	350.5	0.0225	1	0.427	301.1	0.018	63.4
	D14PB	1.9685		1.288	24749.8	0.1725	600	0.543	999.4	0.753	16801.3
	D28PB	1.9455	16803.4	1.138	11716.3	0.0505	168.4	0.388	724.3	0.578	7501.3
	M6PP	1.632	8633.6	0.3884	1155	0.012	1	0.635	955.9	0.115	646.9
	M9PP	1.41043	5438.5	0.539733	574.4	0.183643	1630.5	0.326467	920.4	0.246933	329
	D0	0.01	1	0.289	927.1	0	1	0.269	425.7	0.013	43.8
	D14PP	0.09	168.3	0.658	2520.3	0.0005	1	0.14	214.6	0.008	32.6
	D28PP	0.61	565.2	0.513	2034.4	0.0075	1	0.165	118.2	0.011	37.7
	Dose 2	0.56	488.1	0.58	2378.4	0.0065	1	0.129	92.6	0.025	88.2
	D14PB	2.0455	46483.6	0.59	2459.5	0.0775	266.2	0.375	702	0.054	157.5
	D28PB	1.8685	7632.1	0.542	2142.4	0.0275	77.3	0.459	846.7	0.047	134.7
	M6PP	1.542	7102.3	0.7724	2810.7	0.007	1	0.646	979.7	0.056	287.4
	M9PP	0.28424	1566.9	0.08272	1993.2	0.00248	84.7	0.1342	1431.2	0.1784	1604.1
	D0	0.15	280.3	0.057	177	0.0235	197.6	0.117	178.9	0.025	80.3
	D14PP	1.83	9303.2	0.304	987.2	0.1265	512.1	0.194	300.6	0.022	68.4
	D28PP	0.97	1342.6	0.087	324.9	0.0555	7.4	0.086	59	0.008	27.7
	Dose 2	2.05		0.344	1260.1	0.1085	33.1	0.061	36.6	0.031	106.4
	D14PB	1.9795	17102.4	0.566	2295.2	0.5385	2024.4	0.112	241.3	0.153	625.5
	D28PB	2.0505		0.14	422	0.2285	805.7	0.309	590.5	0.076	242.9
	M6PP	1.842	23176.4	0.1214	334.5	0.241	886.6	0.554	804.4	0.059	298.5
	M9PP	1.284	60417	0.024	337.7	0.1635	658.7	0.087	825	0.2355	2527
	D0	0.26	481	0.203	641.4	0.1485	1387.8	0.591	1051.8	0.036	117.7
	D14PP	1.99		0.376	1238.6	1.5035	11684.4	1.111	3283.4	0.1	366.2
	D28PP	1.85	23240.2	0.307	1116.1	0.4225	442.5	1.138	1211.8	0.023	79.2
	Dose 2	1.16	1937	0.209	757.7	0.3645	327.6	0.496	356.6	0.01	34.3
	D14PB	1.5005	6191.6	0.114	339.7	0.5235	1955.5	0.822	1605.5	0.032	88.8
	D28PB	2.1205		0.146	440.4	0.4265	1576.8	1.059	2354.7	0.051	149.2
	M6PP	1.672	10113.9	0.0814	219	0.366	1345.2	1.158	2579.7	0.039	195
	M9PP	1.72543	13173.6	0.251733	237.7	1.05264	5183	0.656467	5068.6	0.115933	158.4
	D0	0.04	56.8	0.077	239.7	0	1	0.342	549.8	0.025	78.9
	D14PP	0.1	189.1	0.283	903.8	0	1	0.104	156.1	0.024	76.1
	D28PP	0.57	508.3	0.114	425.5	0.0175	1	0.231	164.3	0.031	106.2
	Dose 2	0.23	1	0.082	310.7	0	1	0.18	128.8	0.043	152.5
	D14PB	1.2805	3802.6	0.089	261.6	0.0445	334.4	0.388	724.2	0.158	655.2
	D28PB	1.4555	5975.8	0.118	352.2	0.0455	147.4	0.391	731.2	0.159	666.3
	M6PP	1.102	2161	0.1214	335.1	0.039	118.5	0.575	853.8	0.128	732.7
	M9PP	0.398	2659.1	0.03	411.6	0.0025	36.8	0.186	1890.5	0.1715	1659.1
	D0	0.05	102.4	0.049	150.4	0	1	0.317	504.1	0.045	142
	D14PP	0.44	767	0.245	776.5	0	1	0.248	387.8	0.027	85
	D28PP	1.72	7413.8	0.237	856.2	0.0155	1	0.099	69.5	0.074	272.8
	Dose 2	0.55	472.5	0.079	297.8	0	1	0.338	237.6	0.036	126.8
	D14PB	1.5635	7316.3	0.048	142	0.0205	47.3	0.323	614.1	0.07	214.9
	D28PB	1.5395	6880.9	0.066	192.5	0.0035	1	0.354	664.7	0.081	258.4
	M6PP	1.112	2153.7	0.0424	102.8	0.076	272	0.663	1014.1	0.074	393.8
	M9PP	0.599429	1286.1	0.135733	118.2	0.0106429	1	0.0474667	3.4	0.106933	145.7
	D0	0.02	1	0.037	106.2	0	1	0.273	430.6	0.017	54.4
	D14PP	0.14	269.4	0.142	449.1	0	1	0.221	343.8	0.012	43
	D28PP	1.562	7007.3	0.3214	923.8	0.022	36.9	0.114	125.5	0.127	730.8
	Dose 2	0.17	1	0.026	81.6	0.0045	1	0.27	191.2	0.008	27.7
	D28PB	1.882	34122.9	0.0734	196	0.767	4916	0.496	702.3	0.069	355.9
	M6PP	1.452	5028	0.0444	108	0.003	1	0.108	116.5	0.063	321.1
	D0	0.15	292.2	0.077	241.3	0	1	0.155	238.4	0.039	124.7
	D14PP	1.73	3784.9	0.027	85.4	0.0755	14	0.287	202.5	0.094	361.3
	D28PP	1.53	4847.7	0.11	407.7	0.2345	146.1	0.195	140	0.023	79.3
	Dose 2	1.7485	30550.7	0.081	239	0.3975	1559.4	0.336	636.2	0.102	361.3
	D14PB	1.9385		0.111	329.2	0.6585	2592.2	0.325	616.6	0.141	554.8
	D28PB	2.092		0.2184	613.9	0.74	2958	0.581	854.3	0.062	318.9
	M6PP	2.01943	99811	0.276733	264.2	1.34764	7482.9	1.37347		0.177933	241
	M9PP	1.365		0.039	567.7	1.1155	7970	1.147		0.1775	1737.5
	Inf+ and S-IgG-, n = 17
	D0	0.167	96	0.037	1	0.117	426.7	0.074	6.7	0.661	571.1
	D14PP	1.064	10707.2	0.057	17.1	0.436	2048.2	0.09	8.9	0.658	567.8
	M9PP	0.99	5046.7	0.0575	1	0.4135	1388.4	0.3645	2197.9	0.2185	155.5
	D0	0.12	58.8	0.191	89.7	0.063	214.4	0.101	10.6	1.242	1506.9
	D14PP	1.928		0.321	268.9	0.651	2473.2	0.025	1	1.197	5832.2
	D14PB	1.69	18383	0.223	238.3	0.3875	1441.8	0.0345	1	1.2955	3720.7
	M6PP	0.8815	2257.4	0.059	46	0.085	332.2	0.048	228.2	0.0165	1
	M9PP	1.1095	46726.6	0.5035	1816.3			0.947	4665.1	0.8445	743.9
	D0	0.187	114.1	0.049	1	0.13	478.2	0.412	264.6	0.559	469.9
	D14PP	0.776	73002.6	0.111	42.9	0.412	1897.7	0.357	174.5	0.631	539.9
	D14PB	0.532	53773.8	0.218	104.3	0.284	1190.4	0.371	196.9	0.721	636
	D0	0.181	108.7	0.03	1	0.148	556.8	0.208	44.5	0.706	618.8
	D28PP	0.864	183068	0.135	105.9	0.241	528.3	0.2065	1315.6	0.201	206.7
	Dose 2	2.099	63091.1	0.077	35.2	0.223	77.5	0.192	270.3	0.1975	374.2
	D14PB	1.072	78421.8	0.162	94.6	0.202	54.4	0.199	282.8	0.1645	291.8
	D28PB	2.018	57429.7	0.099	105.5	0.3755	1390.7	0.1555	365.1	0.1265	127
	M6PP	1.6175	15897.6	0.013	14.1	0.063	249	0.113	601.7	0.0835	931.5
	M9PP	0.714	75034.6	0.057	3.5	0.2905	1442.4	1.2005	48280.2	0.2775	302.7
	D0	0.429	503.3	0.338	170.1	0.351	1545.3	0.385	221.9	0.847	790.6
	D28PP	1.072	70729	0.898	1404.4	1.356	7036.5	0.822	7222.8	0.505	826.9
	D14PB	0.55	63932.2	0.289	135.9	0.7145	4450.7	0.4685	607.5	0.3345	367.4
	D28PB	0.608	116041	0.372	187.7	0.8015	5226.7	1.4755		0.3645	402.9
	D0	0.276	219.1	0.121	48.9	0.175	678.4	0.114	13.1	0.858	801.6
	D14PP	0.906	131566	0.318	266.4	1.334	6783.3	0.092	449.2	0.205	278.7
	D28PP	0.974	81767.8	0.208	161.5	0.923	3773.6	0.159	519.3	0.308	436.3
	D28PB	0.871	15087.8	0.125	132.5	0.4935	1891.6	0.0865	113	0.1115	110.1
	M6PP	1.811	33985.7	0.127	97.3	0.336667	1211.8	0.065	322.3	0.206	284.2
	M9PP	0.843	29745	0.09	23.6	0.3995	2100.1	0.4685	610.5	0.2245	244.5
	D0	0.012	5.5	0.15	66	0.041	131.9	0.053	4.5	1.332	1774.2
	D14PP	0.782	2231.4	0.6645	375.1	0.0515	65.3	0	1	0.2825	202.5
	M6PP	1.083	3776.8	0.188	149.35	0.0231667	102.65	0.0295	31.75	0.591	1040.3
	M9PP	0.396	842.6	0.239	107.1	0.0215	1	0.2845	137.2	0.4545	511.2
	D0	0.116	166.5	0.045	40	0.017	1	0.0105	1	0.1025	107.9
	D14PP	1.8045	19572	0.16	144.2	1.199	4975.6	0.025	1	0.128	120
	D28PP	0.712	2024.8	0.072	63.7	0.525	1587.1	0.158	241.5	0.052	89.6
	Dose 2	0.698	1961.3	0.262	178	0.123	1	0.441	744.4	0.7015	2848.5
	D28PB	1.5915	19826.9	0.4705	691.1	0.3785	696.6	0.339	137.5	0.2575	587.9
	M6PP	1.079	2956.6	0.113	104.1	0.414	1211.6	0	1	0.0745	81.6
	D0	0	1	0.238	218.9	0.42	1227.8	0.093	466	0.112	103.7
	D28PP	0.562	983	0.175	160.4	0.041	80.8	0.128	837.2	0.1165	114.6
	D28PB	0.423	1068.5	0.192	171.6	0.107	193.4	0.045	27.8	0.032	49.8
	M6PP	0.094	1	0.045	29.2	0	18.1	0.1045	692.35	0.261	367.4
	D0	0.125	180.9	0.153	140.8	0	1	0	1	0.0945	100
	D28PP	0.7435	1738.5	0.004	8.1	0.116	450.6	0.023	79.3	0.0045	1
	D0	0.084	210.6	0.087	66.8	0	1	0.2215	1530	0.358	395.6
	D14PP	0.443	1312.6	0.293	250.9	0	1	0.0575	186.5	0.095	92.6
	D28PP	0.8665	2600.8	0.825	965.8	0.064	79.2	0.17	1011.6	0.369	398.3
	Dose 2	0.834	53408.2	0.478	402.2	0.042	1	0.733	1388.6	0.2215	433.9
	D14PB	0.624	42651.4	0.186	113.7	0.06	1	0.862	1740.8	0.1885	350.2
	D28PB	0.619	38451.4	0.232	208.9	0.054	153.6	0.821	2069.8	0.088	155.2
	M6PP	0.37	725.8	0.049	32.4	0	1	0.587	6885.2	0.481	768.3
	D0	0.201	545.5	0.08	62.2	0.007	1	0.1725	1021.1	0.134	133.7
	D14PP	1.502	10666.2	0.196	157.4	0.862	3038	0.1405	762.8	0.115	113.6
	D28PP	1.6025	12616.3	0.3265	516.6	1.7405	9118.5	0.3405	660.7	0.192	374.9
	Dose 2	1.536	5050.2	0.375	359.1	0.711	3141.4	0.107	683	0.1475	145.2
	D14PB	1.623	11511.9	0.396	313.6	0.364	294.4	0.04	1	0.1275	210.7
	D28PB	1.597	9909.5	0.559	591.6	1.168	4995.6	0.112	153.7	0.077	132.7
	M6PP	0.567	1366.5	0.199	159.4	0.257667	925.4	0.05	163.1	0.222	306.7
	D0	0.093	237.6	0.026	21.5	0	1	0.6265	8370	0.086	83.1
	D14PP	1.231	6179.9	0.288	243.1	0.116	209.3	0.6925	10796.2	0.117	115.7
	D28PP	1.639	6595	0.17	154.7	0	1	0.367	2810.8	0.0845	82.4
	Dose 2	0.841	2523	0.023	2	0.012	1	0.035	24.8	0.2085	399.5
	D14PB	1.556	8679.6	0.07	62.5	0.013	1	0	1	0.025	38.7
	D28PB	1.69	14953.2	0.07	62.5	0.014	1	0.027	1	0.024	36.8
	M6PP	1.844	13103.6	0.117	107	0.035	1	0.1405	1086.9	0.1465	149.6
	D0	0.313	879	0.328	284.3	0.071	102.3	0.6625	12969.3	0.653	921.1
	D14PP	1.9515	26480.8	0.622	653.2	0.89	2960.7	0.998	24888.8	1.143	2877.3
	D28PP	1.8725	19055.1	0.652	729.9	0.523	1502.7	0.873	12940.4	1.098	2504.7
	Dose 2	1.305	5538.9	0.351	262	0.155	10.3	0.019	1	0.6165	2176.5
	D14PB	1.364	7201.7	0.289	217.6	0.133	1	0.024	1	0.6495	2439
	D28PB	1.146	4454.3	0.416	406.3	0.321	878.5	0.082	98.5	0.228	477.2
	M6PP	1.2945	5860.3	0.326	318.7	0.16	620.7	1.016	17652.6	1.0745	26139.5
	D0	0.142	376.3	0.097	74.6	0	1	0.2845	2219.9	0.579	760.9
	D14PP	0.5505	1416.2	0.237	218.6	0.186	443.5	0.198	1213.5	0.589	737.6
	D28PP	0.7705	2189.2	0.268	248.5	0.167	386.2	0.199	1216.6	0.561	685.6
	Dose 2	0.357	622.5	0.157	142.6	0	1	0.178	1203.3	0.4805	529
	D14PB	1.317	5748.2	0.063	24.9	0.039	1	0.041	1	0.4735	1350.6
	D28PB	1.738	13482.5	0.172	152.6	0.064	44.6	0.061	57.9	0.123	225.8
	M6PP	0.115	1	0.016	3.9	0	1	0.137	987.2	0.417	636.7
	D0	0.074	183.4	0.058	45.2	0.063	83.6	0.5255	5935.7	0.134	133.7
	D14PP	0.409	1188.8	0.364	322.8	0.146	282.2	0.5005	7377.3	0.141	142.6
	D28PP	0.353	615.2	0.168	153.3	0	1	0.445	3652.9	0.1545	152.8
	Dose 2	0.988	135118	0.428	419.5	0.397	1537.8	0.469	3933.9	0.1365	135.2
	D14PB	0.98	46653	0.248	166.5	0.316	215	0.735	1392.5	0.1715	309
	D28PB	1.867	18803.9	0.217	194.5	0.414	1189.3	0.281	484.8	0.028	44.1
	M6PP	1.722	9495.8	0.157	144.6	0.347	1039.7	0.4995	4940.3	0.3895	407.8
	D0	0	1	0.061	198.4	0.0423333	159.5	0.0785	37.4	0.228	471.6
	D14PP	0.234	641.1	0.13	101.6	0.028	51.2	0.0115	1	0.055	49.6
	D28PP	0.675	1203.1	0.11	99.5	0	1	0.023	56.2	0.1935	192.9
	Dose 2	1.754	16629	0.257	173.3	0.08	1	0.23	342.1	0.2245	443.1
	M6PP	1.649	8088.1	0.179	165.1	0.076	1	0.0515	281.9	0.2325	232.7
	Inf+ and S-IgG+, n = 38
	D0	0.7	1222.4	0.069	215.2	0	1	0.917	2072.7	0.009	35
	D14PP	1.83	20037.2	0.698	2740.1	0.4225	2145.8	0.551	974	0.013	43.8
	D28PP	1.82	11993.7	0.251	910.5	0.7355	1421.7	0.789	630.5	0.007	24.4
	Dose 2	1.87	9141.5	0.081	307	0.2705	215.1	0.685	520.8	0.017	56.5
	D14PB	1.8305	25067.1	0.036	104.9	0.5125	1908	0.488	900.4	0.021	61.9
	D28PB	1.9305	73715.5	0.049	143.4	0.3025	1068.3	0.778	1496.7	0.034	94.3
	M6PP	1.812	39583.3	0.0694	187.2	0.408	1503.7	0.688	1062	0.022	104.5
	M9PP	1.87943	43762.4	0.124733	107.1	0.534643	2432.4	0.397467	1448	0.0459333	49.3
	D0	0.58	996	0.298	955.2	0.1135	438.9	1.272	4802.8	0.056	183.2
	D14PB	0.6185	1108.9	0.183	559.6	0.2335	817.4	1.003	2122.5	0.089	292.5
	D28PB	1.8305	25827.9	0.222	696.3	1.1875	6563	1.676	4005.8	0.079	252.2
	M6PP	0.772	1004.7	0.2014	566	0.442	1638	0.922	1673.6	0.087	470.5
	D0	1.21	2789	0.78	3301.1	0.4665	2414.7	0.968	2330.6	0.066	220.2
	D0	1.43	7742.8	0.892	4190.7	0.2855	1391.1	1.625	6450.7	0.05	164.7
	D14PP	1.69	5726.5	0.655	2492.7	0	1	0.673	1272.1	0.013	45.1
	D28PP	1.98	21858.8	0.971	6307.2	0.3255	269.7	1.515	4150.7	0.07	256.6
	Dose 2	1.1	1704.9	0.724	3348.8	0.0435	12.1	0.458	325	0.013	42.8
	D28PB	1.9785		0.713	3368	0.1595	556.2	1.101	2524	0.037	104.4
	M6PP	1.632	9460.6	0.7664	2791.6	0.211	774	1.471	5368.7	0.086	464.5
	M9PP	1.58243	14265.6	1.13273	1787.3	0.131643	412.3	1.04047	29334.1	0.140933	192.1
	D0	1.17	2697.2	0.4	1329	0.5205	2744	0.378	619.3	0.078	272.6
	D14PP	1.94	96414.5	0.604	2224.4	0.2685	1295.2	0.278	437.7	0.019	61.3
	Dose 2	1.89	20541.1	0.491	1915.3	0.2545	170.2	0.295	207.8	0.055	198.8
	D14PB	2.0315	25181.1	0.315	1043.5	0.5715	2184.9	0.437	807	0.078	249.3
	D28PB	1.9985	80744.6	0.383	1332.7	0.5295	1983.1	0.456	844.4	0.114	406.8
	M6PP	1.582	7482.4	0.3014	862.5	0.379	1392.2	0.577	846.4	0.1	545
	M9PP	1.58543	9058.7	0.339733	331.9	0.352643	1602.6	0.181467	256.3	0.221933	296.6
	D0	1.97243		1.52073	3893.5	0.837643	3888.5	1.24747	102104	0.171933	231.9
	D14PB	1.4085	5003.9	0.011	30	0.0635	214.9	0.386	720.7	0.026	73
	D28PB	1.772	17082.9	0.0334	74.1	0.059	207.8	0.738	1169.7	0.038	184.6
	M6PP	0.872	1247.5	0.0174	15.6	0.018	30.3	0.659	1002.7	0.018	86.9
	M9PP	1.26424	44870.5	0.00072	38.9	0.17448	1179	0.0572	619.7	0.1184	1026
	D0	1.63	18202.2	0.912	4360.8	0.5085	2704.8	1.634	37113.4	0.043	135
	D14PP	1.84	19226.3	0.453	1727.6	0.6355	1019.1	1.341	2074.3	0.019	65.1
	D28PP	2.02843		1.00173	1417.1	1.59764	9874.1	1.15047	54567	0.0989333	133.9
	Dose 2	1.12524	23535.9	0.01372	298	0.90248	9006.7	0.9922		0.0974	834.5
	D14PB	2.05643		0.593733	648.8	1.38464	7555.4	0.841467	11351.1	0.0539333	64.3
	D28PB	2.14643		0.595733	651.4	1.43064	8011.6	1.12847	48338.9	0.0839333	113.4
	M6PP	1.393		0.049	735.5	1.3775	12757.7	1.144		0.0545	447.4
	D0	1.005	2978.1	0.613	685.9	0.408	1520.3	0.267	1095.8	0.737	1520.3
	D14PP	0.371	376.9	0.209	99.1	0.19	739.1	0.292	101.6	0.837	774.5
	D28PP	0.949	2651.7	0.514	521	0.363	1360.1	0.441	2246	0.815	1859.1
	M6PP	0.7065	1744.1	0.102	82.8	0.164	643	0.709	6446.7	0.7555	13125.5
	M9PP	0.758	4337.1	0.219	95.4	0.4725	2578.6	0.7205	2970.8	0.3555	391.1
	D0	0.467	602.4	0.085	26.1	0.349	1538.9	0.141	19.3	1.247	1519
	D14PP	1.065	168961	0.486	471.1	1.773	14359.4	0.056	20	0.287	400.3
	D28PP	0.594	68449	0.388	344	1.553	9504.4	0.083	140.4	0.454	712.2
	D14PB	2.102		0.306	336	1.5895	12053.4	0.0985	153	0.2335	244.9
	D28PB	0.879	36687.4	0.212	226.7	1.3115	7663.8	0.0775	88.3	0.2255	235.5
	M6PP	1.8295	73607.6	0.173	145.4	1.019	5631.7	0.086	446.2	0.0765	680.1
	M9PP	0.671	77649.8	0.171	68.7	1.2865	11983.8	0.9255	9527.3	0.4145	461.2
	D0	1.4095	6653.3	0.169	141.5	0.132	513.8	0.244	1417.4	0.2155	3518.6
	D28PP	0.815	24594.6	0.143	108.8	0.617	2328	0.292	1252.9	0.35	513.5
	D14PB	1.996	91206.9	0.308	348.5	0.8835	4103.9	0.2385	754.1	0.1715	175.9
	D28PB	1.835	17711.3	0.132	141	0.6745	2761.7	0.1215	230	0.1065	104.7
	M6PP	1.322	5770.4	0.06	41.1	0.135667	491.1	0.07	370.9	0.348	509.5
	D0	0.807	2595.1	0.142	61.5	0.495	2419.4	0.204	42.4	0.973	965.4
	D14PP	2.072		0.25	198.3	1.732	13338.8	0.081	136.9	0.154	200.2
	D28PP	1.314		0.198	83.9	0.9885	7291.2	0.4435	506.3	0.3515	387
	D28PB	1.956	52386.8	0.1555	165.5	1.283	7448.3	0.1725	446.15	0.1195	118.85
	M6PP	0.977	21333.4	0.117	93.9	0.961	5176.6	0.134	727.7	0.1005	1395.8
	M9PP	1.147	58829.7	0.133	48.3	0.6845	4180	0.3705	291.1	0.2805	306.6
	D0	0.445	544	0.053	1	0.066	223.8	0.872	4119.4	0.79	715.3
	D14PP	0.885	291371	0.678	803.2	0.88	3542.4	0.767	6096.1	0.138	179.5
	D28PP	0.939	66765.8	0.629	706.9	0.886	3575.2	0.58	3580.7	0.114	146.5
	M6PP	1.6105	15584.6	0.056	43.7	0.258	1017.3	0.705	6361.5	0.6385	10532
	M9PP	0.757	22103.8	0.045	1	0.3965	2079.5	1.2465	65047.4	0.2035	222.3
	D0	1.104	11787.2	0.105	39.6	0.572	2958.8	0.951	6248.6	0.559	469.9
	D14PP	2.062		0.437	403.5	1.783	14666.9	0.924	10575.5	0.305	431.4
	D28PP	0.92	24808.6	0.195	150	1.561	9691.2	1.049	17493.4	0.362	533
	D28PB	0.898	65522.6	0.162	172.4	1.6475	13073.7	0.8615	9056	0.1885	194.4
	M6PP	0.929	120798	0.1055	103			1.109	4913.1	0.1535	313
	M9PP	0.702	57927.4	0.058	4.5	0.9865	7263.9	0.5815	1300.1	0.1435	157.6
	D0	0.661	1511.4	0.082	23.6	0.247	1015.4	0.721	1820.7	0.464	383.1
	D14PP	0.638	62717.8	0.385	339.7	1.669	11977.4	0.79	6558.6	0.166	217.7
	D28PP	1.13	45599.4	0.365	325.9	1.53	9174.6	0.599	3735.7	0.118	151.9
	Dose 2	1.915	47406.6	0.373	422.4	1.7565	17112.9	0.7925	7074.2	0.1125	111.7
	D14PB	1.882	33228.7	0.327	359.1	1.6635	13776	0.7985	7277.8	0.1255	124.8
	D28PB	1.844	48318.9	0.316	346.2	1.5975	12214.3	0.8795	10083.9	0.1505	152.5
	M6PP	1.7935	49806.5	0.198	171.3	1.295	8859.5	0.637	5213.1	0.5485	8851.3
	M9PP	0.677	53056.2	0.11	35	1.4115	14850.2	1.3495	101679	0.1815	198.9
	D0	0.518	765.5	0.178	82.2	0.061	206.9	0.396	237.1	0.876	826.8
	D28PP	1.985		0.267	214.8	0.354	1327.3	0.483	2593.4	0.389	581.4
	D14PB	1.003		0.159	346.8	0.2705	2145	0.3975	1727.5	0.1335	134
	D28PB	1.908	33948.8	0.332	364.5	0.4275	1604.2	0.3625	1481	0.1655	169
	M6PP	0.907	17811.4	0.113	89.9	0.194	759.2	0.363	2279.4	0.2865	4648.9
	M9PP	1.183	84539.7	0.114	37.2	0.1655	743.8	0.1955	52.9	0.2615	285.7
	D0	1.202	24344.5	0.108	41	0.687	3846.2	1.023	9245	0.391	320.5
	D28PP	1.143	55994.6	0.343	296.3	1.333	6808.5	1.197	42592.8	0.421	643.2
	M6PP	0.644	114923	0.153	59	1.0545	8559.1	1.3685		0.2305	251.6
	D0	0.886	3671.6	0.013	1	0.439	2058.5	0.852	3674.3	0.451	371.6
	D14PP	1.875	78797.6	0.182	139.4	1.936	21347	0.735	5568.8	0.121	156.1
	D28PP	1.021	46183.4	0.1	77.6	1.505	8850.1	0.705	6031.5	0.078	98.6
	D14PB	1.783	27276.1	0.051	54.1	1.0805	5429.6	0.7935	7109	0.0535	46.2
	M6PP	1.1815	3997.2	0.009	11.5	0.292	1156.3	0.5	3547.9	0.4785	7650.9
	M9PP	0.645	2597.3	0.004	1	0.4505	2439.6	0.5015	775.8	0.1025	110.9
	D0	0.825	2800.8	0.381	194.1	0.488	2374.4	0.99	7877.5	1.066	1122.8
	D14PP	2.03		0.61	678.6	1.172	5478	1.058	18954.4	0.691	1379.7
	D28PP	1.08	79596.2	0.25	121.7	0.85	5392.9	0.904	4854.5	1.177	1348.7
	D14PB	1.924	54689.2	0.4705	549.15	1.076	5400.2	0.8	7345.85	0.2075	215.8
	M6PP	1.8345	89176.6	0.165	141.3	0.513	2221.6	0.482	3359.4	0.4495	7221.8
	M9PP	1.327		0.201	85.6	0.9055	6375.1	1.1545	36248.4	0.3945	438.2
	D0	0.51	734.8	0.059	3.8	0.423	1980.5	0.206	43.4	0.613	522.4
	Dose 2	1.11	69731.4	0.1665	274.75	0.85	5683.15	0.152	364.75	0.139	139.8
	M6PP	0.751	69182.6	0.158	123.5	1.27667	7499.7	0.095	599.3	0.247	345.9
	D0	0.739	2533.6	0.14	109.7	0.194	405.2	0.2055	1307.4	0.085	81.5
	D28PP	0.951	117905	0.453	446.8	1.758	19113.4	0.396	3107	0.1545	152.8
	Dose 2	0.566	66751.4	0.211	135.5	1.206	4186	0.496	857.5	0.2135	413.6
	D14PB	1.976	72291.6	0.114	59.4	1.084	3194.2	0.485	832.9	0.1885	351.2
	D28PB	1.837	17011.5	0.206	184.9	1.453	7743	0.189	300.9	0.01	12.6
	M6PP	0.759	22955	0.249	232.3	1.506	5038.5	0.1085	811.1	0.1465	149.1
	D0	0.716	24088.2	0.6285	906.7	1.0345	8313.4	1.2095	42013.5	0.5155	1044
	D14PP	0.749	26360.2	0.4575	441.6	0.82	4623.8	0.7825	15510.2	0.382	266
	D28PP	2.1	41435.8	0.553	565.2	1.101	3150	0.7145	8923.7	0.6305	757.1
	D14PB	2.045	29918.8	0.308	290	0.753	2092.7	0.5495	5622.5	0.4075	428.2
	D0	1.719	9428.7	0.368	352.7	0.126	326.8	0.1005	735.9	0.1955	196.3
	D14PP	2.0425	42038.6	0.413	399.1	1.223	4770.9	0.148	853.2	0.209	205.1
	D28PP	0.795	99917.8	0.526	534	1.73	17538.7	0.127	830	0.1945	193.9
	D14PB	0.811	44973	1.3605	2260.7	1.634	20376.2	0.1835	1117.3	0.208	130.5
	D28PB	0.832	83372.2	0.9395	992.7	1.718	24538.6	0.1855	1129.1	0.218	137.6
	M6PP	2.072	33592	0.326	308.5	1.457	4733	0.0525	286	0.1835	184.1
	D0	2.1095	80419.3	0.2	182.2	0.017	1	0.854	11935.9	0.168	160.8
	D28PP	0.962	37838.6	0.184	167.8	0	1	0.362	2780.3	0.1755	174.2
	Dose 2	1.177	85333.8	0.112	58.4	0	1	0.102	94.1	0.1675	298.6
	D14PB	1.5155	14454.3	0.1045	118.9	0.0065	1	0.056	10.3	0.0525	72.9
	D28PB	0.83	20463.2	0.5375	512.7	0.012	1	0.6685	9367.5	0.324	216.1
	M6PP	1.582	7431.9	0.094	86	0	1	0.0285	121.4	0.1205	124.6
	D0	0.803	2890.6	0.237	194.5	0.028	28.1	0.2545	1779.2	0.125	124.7
	D14PP	0.808	49357.8	0.44	428.8	1.98	13717	0.336	2271.5	0.301	309.7
	D28PP	0.635	39870.6	0.384	368.4	1.719	9260.8	0.333	2240.6	0.251	251.8
	Dose 2	0.863	48085	0.341	323.4	1.31	8414.4	0.298	2182.8	0.2305	233.9
	D14PB	1.791	8666.5	0.112	59.3	0.992	2614.3	0.075	34.9	0.2755	588.2
	D28PB	1.934	26073.5	0.264	241.7	1.313	6175.7	0.132	191.2	0.127	234.5
	M6PP	1.6135	14308.3	0.104	82.6	0.553	2373.6	0.498	3520.9	0.4645	7426.2
	D0	1.503	10641.5	0.113	87.6	0.143	274.9	0.4565	4485.7	0.167	168.4
	D14PP	2.02	49915.7	0.51	500.5	1.062	4501.9	0.1055	501	0.052	46.3
	D28PP	0.919	77915.4	0.226	208.8	0.519	2119.4	0.26	1841.5	0.1415	139.7
	Dose 2	1.575	7230.3	0.0821667	95.9	0.2038	361	0.1346	82.7	0.171	259.2
	D14PB	1.3885	6390.2	0.071	56	0.164	638.5	0.156	852.2	0.1215	1875.7
	D28PB	1.729	21269.1	0.144	153.7	0.4295	1610.7	0.1275	253.5	0.1135	112.8
	D0	1.189	5703.2	0.509	499.7	0.15	290.9	0.3685	3123.1	0.147	146.9
	D14PP	1.816	79264.5	1.278	5752.2	2.33233	23596.4	0.9055	5371.8	0.149	264.2
	D28PP	2.0285	38758.8	0.656	699.4	1.828	10804.6	0.346	2358.3	0.229	226.5
	Dose 2	0.71	74509.8	1.507	3864.4	1.204	7143.7	0.421	3373.5	1.0505	1933.2
	D14PB	0.831	47339.4	0.613	586.1	0.853	1902.3	0.399	659.7	0.8775	4906.7
	D28PB	2.04	40695.5	1.035	1563.5	1.181	5057.4	0.184	292.2	0.075	129.8
	M6PP	0.790333	2293.13	0.0756667	54.8333	0.118667	433.333	0.285333	2429.87	0.63	1141.93
	D0	2.124	51088.9	0.647	700.8	1.176	3461.1	0.2215	1815	0.3655	378
	D14PP	1.7585	18206.2	0.204	178	0.35	1408.9	0.458	3121.2	0.3845	6170.4
	D28PP	1.031	72983.4	0.403	389.6	0.412	1604.9	0.606	5950.8	0.4625	504.4
	Dose 2	1.118	4218.1	0.074	32.4	0.184	34.6	0.829	1636.5	0.3215	736.2
	D14PB	1.4585	11883.7	0.2245	273.4	0.2485	388.9	0.621	458.5	0.1205	217.8
	D28PB	1.6815	31879.5	0.3215	421.2	0.3015	505.2	0.175	49.9	0.0845	137.3
	M6PP	1.86	13724.4	0.418	406	0.284	867.7	0.2315	1900.5	0.2855	288.5
	D0	0.7745	1851.3	0.125	100.4	0.068	268.4	1.029	18643.1	0.8685	16342.5
	D14PP	2.1285	53243.8	0.845	1035.1	1.895	11941.6	0.69	6831.2	0.447	503.1
	D28PP	0.994	55860.2	0.479	478.2	1.2	7177.5	0.712	8197.4	0.4305	462.2
	Dose 2	1.6115	8174.8	0.3825	525.4	0.8855	2347.1	0.812	840	0.1285	237.6
	D0	0.686	45985.6	0.624	667	1.128	5273.1	0.2135	1375.7	0.64	870
	D14PP	0.869	126462	0.411	396.4	1.35	5666	0.255	1627.6	1.104	2543.9
	D28PP	1.201	124474	0.237	218.7	0.599	2512.3	0.257	1817	1.0525	1943.6
	Dose 2	1.437	7228.5	0.156	90.4	0.325	267.3	0.237	354.3	0.6645	2533.8
	D14PB	1.3455	8467.4	0.3195	418.4	0.3995	736.5	0.189	51.4	0.1725	344.9
	M6PP	1.612	7523.2	0.359	342.7	0.389	1150.6	0.0525	294.8	0.5885	686.1
	D0	1.151	100532	0.538	537.3	1.802	30600.1	0.5395	6151.3	0.152	152.8
	D14PP	2.035	58099.5	0.56	567.9	1.73	21924.5	0.3905	3477.7	0.099	96.2
	D28PP	0.745	94765.8	0.242	224	1.335	8818	0.592	5690.5	0.2545	256.2
	Dose 2	1.48	8184.7	0.06	22.8	0.349	268.6	0.16	208.9	0.3435	816
	D14PB	1.5415	16044.8	0.1195	137.5	0.6725	1530.6	0.186	50.4	0.1385	262.5
	D28PB	1.857	17488.8	0.164	174.2	1.0715	5363.8	0.5035	2777.9	0.2245	234.8
	M6PP	1.846	13082.1	0.175	161.4	0.84	2336	0.7265	9228	0.5385	606.9
	D0	0.704	2350.9	0.083	64.1	0.277	627.7	0.2835	2080.4	0.203	208.8
	D14PP	1.221	60673.6	0.268	248.4	1.6	7878.5	0.153	891.7	0.197	192.6
	D28PP	1.8015	34345.4	0.1975	305.6	1.5065	6357.6	0.0625	138.1	0.251	533.9
	Dose 2	1.621	10916	0.063	24.9	0.379	325.9	0.02	1	0.2055	391.7
	D14PB	1.774	8627.1	0.125	69.1	0.541	703.7	0.034	1	0.2375	481.2
	D28PB	1.454	7287.1	0.131	115.1	0.735	2439.7	0.03	7.1	0.099	176.3
	M6PP	1.839	12893.5	0.156	143.2	0.639	1792.3	0.0265	56.6	0.1465	149.7
	D0	0.536	1640.9	0.174	138.6	0.159	315.8	0.2145	1398.7	0.175	177.9
	D14PP	0.787	61750	0.56	572	2.197	19734.3	0.181	1088.7	0.249	249.5
	D28PP	0.713	101213	0.26	243	1.124	6832.5	0.143	945.5	0.1455	143.7
	Dose 2	0.849	452004	0.6215	341.1	1.4835	13489.5	0.4565	3217	0.6305	472.4
	D14PB	0.983	50914.6	0.117	63	0.997	2640.2	0.201	286.2	0.2885	629.4
	D28PB	0.829	116609	0.243	220.7	1.691	11659.9	0.234	389.7	0.073	125
	M6PP	0.714	39743.4	0.283	265.6	1.581	5653.3	0.0845	596.9	0.2605	262.7
	D0	0.607	1943	0.136	106.4	0.024	106.9	0.1605	914.5	0.17	172.2
	D14PP	2.0905	31584.1	1.375	2628.4	0.568	1659.9	0.132	746.3	0.269	284
	D28PP	1.9595	26434.9	1.104	1588.5	0.268	684.9	0.158	923.5	0.131	123.2
	Dose 2	1.66	7040.4	0.412	399.2	0.048	108.2	0.087	540	0.1605	158.9
	D14PB	1.656	10707.9	0.412	402	0.087	126.2	0.315	557.2	0.075	129
	D28PB	1.253	5104.8	0.403	391.3	0.073	74.9	0.239	399.8	0.054	90.2
	M6PP	0.9465	2539.4	0.069	54	0.013	42.6	0.074	374.6	0.0395	1
	D0	0.503	1556.4	0.166	133.3	0.149	290.6	0.4995	5279.5	0.069	65.6
	D28PP	1.785	11953.9	0.116	105	1.098	6037.9	0.353	2673.9	0.0615	58.3
	Dose 2	0.988	67169.8	0.235	216.3	1.714	17041.7	0.469	3928.4	0.0985	97
	D14PB	1.17	4457.4	0.138	121.8	1.491	8186.6	0.434	832.5	0.012	15.9
	D28PB	1.907	21476.7	0.137	120.9	1.457	7758.4	1.012	3042.6	0.055	92
	M6PP	0.822	14047.4	0.4715	615.6	0.8575	6082.2	0.0865	466.9	0.2835	486.6
	D0	0.774	2685	0.081	62.9	0.107	187.7	0.3995	3585.9	0.067	63
	D14PP	0.943	53841	0.413	378	1.119	5078.9	0.1355	724.4	0.047	41.9
	D28PP	0.904	67829.8	0.221	203.4	0.688	3009.3	0.182	1233.1	0.1125	110.6
	Dose 2	0.877	11066.8	0.156	141.6	0.599	2519.4	0.128	833.6	0.0975	96
	D14PB	1.839	24897.4	0.056	20.1	0.37	307	0.048	1	0.1845	340.3
	D28PB	1.809	16768.9	0.105	92.6	0.943	3479.5	0.037	12.4	0.058	96.6
	D0	0.867	3283.6	0.385	348.8	0.085	137	0.4935	5162.4	0.149	149.1
	D14PP	0.702	99042.4	0.8845	1885.2	1.9815	13817.3	0.7125	1171.1	0.15	273.9
	D28PP	1.9815	29401.6	0.835	984.7	1.188	4559.4	0.285	1854.1	0.152	144.1
	Dose 2	1.891	48131.6	0.403	389.2	0.288	1071.2	0.218	1504.6	0.1765	175.6
	D14PB	1.337	6736.6	0.129	70.6	0.236	93.3	0.117	125	0.1445	246.2
	D28PB	1.417	6779.6	0.361	343.9	0.525	1585.8	0.212	346.3	0.09	159.5
	M6PP	1.0525	3140.3	0.104	82.5	0.12	469.4	0.138	745	0.1065	1526.4
	D0	0.6235	1991.5	0.9615	2230.3	0.2035	347.9	0.3835	735.5	0.263	567.7
	D28PP	2.025		0.969	1289.5	1.416	9946.4	0.332	2471.4	0.1145	112.1
	Dose 2	1.197	90057	0.77	844.9	1.056	3016.9	0.155	200.3	0.1345	225.6
	D14PB	0.675	74669.8	0.4795	649.8	0.7585	5233.6	0.3755	2378.1	0.2465	415.3
	D28PB	0.657	69221.8	0.7635	1222.6	1.2035	11383.4	0.3345	2063.6	0.2315	386.6
	M6PP	2.074	35508.7	0.935	1188.3	1.263	3778.3	0.2665	2223.7	0.1845	185.3
	D0	1.18	5576.1	0.267	223.5	0.094	155.1	0.2325	1555.3	0.245	255.8
	D14PP	1.8745	54426.6	0.4125	668	1.6005	7349.2	0.5335	933.7	0.518	1644.5
	D28PP	0.948	31672.6	0.4275	696.8	1.3585	5108.1	0.5615	968.7	0.523	1674
	Dose 2	1.824	15317.7	0.262	243.1	0.544	2232.4	0.211	1450.5	0.3215	330.1
	D14PB	1.304	5673.7	0.055	19.7	0.194	45.3	0.182	251.6	0.6915	2752.1
	D28PB	1.668	10986.3	0.216	194	0.665	2139.4	0.394	734.6	0.156	298.1
	M6PP	0.471	1022.9	0.019	7.2	0.0336667	143.7	0.37	3365.6	0.369	549.3
