# Supplementary material for: Persistent and robust antibody responses to ChAdOx1-S Oxford-AstraZeneca (ChAdOx1-S, Covishield) SARS-CoV-2 vaccine observed in Ugandans across varied baseline immune profiles
Source: PLoS One. 2024 Jul 29;19(7):e0303113. doi: 10.1371/journal.pone.0303113 (PMC11285906; doi:10.1371/journal.pone.0303113)
Supplement: S2 Table — (XLSX) [file pone.0303113.s002.xlsx]

## Sheet: Supplementary Table S2
Participant Demographics
Age	Gender
	Male
56.5	Female
41.3	Male
	Male
30.5	Male
54	Female
39.9	Female
24.3	Male
25.7	Female
28.5	Male
28	Female
31	Female
29.7	Female
	Female
	Female
55.9	Female
28.9	Male
30.7	Male
29	Female
20	Female
33	Male
34	Male
51	Female
22	Female
38	Male
37	Male
52	Male
26	Female
45	Male
52	Female
23	Male
40	Male
37	Male
45	Female
29	Male
43	Female
37	Male
35	Male
25	Male
49	Male
32	Male
47	Male
29	Male
22	Male
20	Male
29	Male
28	Male
28	Male
24	Male
22	Male
23	Male
38	Male
23	Male
24	Male
33	Male
22	Male
32	Male
30	Male
24	Male
28	Male
24	Male
27	Male
30	Male
22	Male
