# Supplementary material for: Persistent and robust antibody responses to ChAdOx1-S Oxford-AstraZeneca (ChAdOx1-S, Covishield) SARS-CoV-2 vaccine observed in Ugandans across varied baseline immune profiles
Source: PLoS One. 2024 Jul 29;19(7):e0303113. doi: 10.1371/journal.pone.0303113 (PMC11285906; doi:10.1371/journal.pone.0303113)
Supplement: S3 Table — (XLSX) [file pone.0303113.s003.xlsx]

## Sheet: Supplementary Table S3
Supplementary Table S3. The number and % of the individuals positive for S-IgG, S-IgM, S-IgA, N-IgG and N-IgM
		S-IgG (%)	S-IgM (%)	S-IgA (%)	N-IgG (%)	N-IgM (%)
	Total number of participants at each time point
Inf- and S-IgG-
D0	12	0 ( 0 )	0 ( 0 )	0 ( 0 )	3 ( 25 )	0 ( 0 )
D14PP	12	5 ( 41.7 )	1 ( 8.3 )	2 ( 16.7 )	2 ( 16.7 )	0 ( 0 )
D28PP	12	11 ( 91.7 )	1 ( 8.3 )	3 ( 25 )	2 ( 16.7 )	0 ( 0 )
Dose 2	12	9 ( 75 )	1 ( 8.3 )	2 ( 16.7 )	1 ( 8.3 )	0 ( 0 )
D14PB	10	10 ( 100 )	3 ( 30 )	4 ( 40 )	3 ( 30 )	1 ( 10 )
D28PB	12	12 ( 100 )	2 ( 16.7 )	6 ( 50 )	5 ( 41.7 )	1 ( 8.3 )
M6PP	11	11 ( 100 )	1 ( 9.1 )	3 ( 27.3 )	9 ( 81.8 )	0 ( 0 )
M9PP	10	7 ( 70 )	1 ( 10 )	3 ( 30 )	2 ( 20 )	2 ( 20 )
Inf+ and S-IgG-
D0	17	0 ( 0 )	0 ( 0 )	2 ( 11.8 )	3 ( 17.6 )	10 ( 58.8 )
D14PP	13	11 ( 84.6 )	2 ( 15.4 )	7 ( 53.8 )	3 ( 23.1 )	6 ( 46.2 )
D28PP	13	12 ( 92.3 )	3 ( 23.1 )	6 ( 46.2 )	2 ( 15.4 )	5 ( 38.5 )
Dose 2	9	8 ( 88.9 )	1 ( 11.1 )	2 ( 22.2 )	2 ( 22.2 )	3 ( 33.3 )
D14PB	10	10 ( 100 )	0 ( 0 )	5 ( 50 )	3 ( 30 )	5 ( 50 )
D28PB	11	10 ( 90.9 )	2 ( 18.2 )	7 ( 63.6 )	2 ( 18.2 )	2 ( 18.2 )
M6PP	13	10 ( 76.9 )	0 ( 0 )	4 ( 30.8 )	3 ( 23.1 )	7 ( 53.8 )
M9PP	5	4 ( 80 )	1 ( 20 )	3 ( 75 )	3 ( 60 )	3 ( 60 )
Inf+ and S-IgG+
D0	38	38 ( 100 )	11 ( 28.9 )	19 ( 50 )	19 ( 50 )	17 ( 44.7 )
D14PP	27	26 ( 96.3 )	13 ( 48.1 )	25 ( 92.6 )	14 ( 51.9 )	12 ( 44.4 )
D28PP	33	33 ( 100 )	11 ( 33.3 )	32 ( 97 )	15 ( 45.5 )	17 ( 51.5 )
Dose 2	23	23 ( 100 )	5 ( 21.7 )	18 ( 78.3 )	9 ( 39.1 )	7 ( 30.4 )
D14PB	29	29 ( 100 )	5 ( 17.2 )	24 ( 82.8 )	9 ( 31 )	8 ( 27.6 )
D28PB	28	28 ( 100 )	6 ( 21.4 )	24 ( 85.7 )	11 ( 39.3 )	2 ( 7.1 )
M6PP	33	33 ( 100 )	3 ( 9.1 )	22 ( 68.8 )	15 ( 45.5 )	17 ( 51.5 )
M9PP	13	13 ( 100 )	1 ( 7.7 )	10 ( 76.9 )	8 ( 61.5 )	5 ( 38.5 )
